# Supplementary material for: Half logistic exponentiated inverse Rayleigh distribution: Properties and application to life time data
Source: PLoS One. 2025 Jan 16;20(1):e0310681. doi: 10.1371/journal.pone.0310681 (PMC11737768; doi:10.1371/journal.pone.0310681)
Supplement: S1 File — (ZIP) [file pone.0310681.s002.zip]

Archive with 38 entries (38 files):
- Boxplot1.eps
- Boxplot2.eps
- CDF1.eps
- CDF2.eps
- CDF3.eps
- CDF4.eps
- EMCDF1.eps
- EMCDF2.eps
- EMHISTO1.eps
- EMHISTO2.eps
- HD1.eps
- HD2.eps
- HD3.eps
- HD4.eps
- Histo1.eps
- Histo2.eps
- kurt1.eps
- kurt2.eps
- Kurt3.eps
- PDF1.eps
- PDF2.eps
- PDF3.eps
- PDF4.eps
- PPT1.eps
- PPT2.eps
- RB1.eps
- RB2.eps
- RB3.eps
- RB4.eps
- Skew1.eps
- Skew2.eps
- Skew3.eps
- SURV1.eps
- SURV2.eps
- TTT1.eps
- TTT2.eps
- Violin1.eps
- Violin2.eps
